# Supplementary material for: Organocatalytic Packed-Bed Reactors for the Enantioselective Flow Synthesis of Quaternary Isotetronic Acids by Direct Aldol Reactions of Pyruvates
Source: Molecules. 2025 Jan 13;30(2):296. doi: 10.3390/molecules30020296 (PMC11767881; doi:10.3390/molecules30020296)
Supplement: Supplementary file 1 [file molecules-30-00296-s001.zip]

Archive with 1 entries (1 files):
- molecules-3416659-supplementary.pdf
